# Supplementary material for: Direct healthcare costs of non-metastatic castration-resistant prostate cancer in Italy
Source: Int J Technol Assess Health Care. 2023 Jan 6;39(1):e2. doi: 10.1017/S0266462322003336 (PMC11574549; doi:10.1017/S0266462322003336)
Supplement: Supplementary file 1 [file S0266462322003336sup001.zip]

Archive with 7 entries (7 files):
- S0266462322003336sup001.docx
- S0266462322003336sup002.docx
- S0266462322003336sup003.docx
- S0266462322003336sup004.docx
- S0266462322003336sup005.docx
- S0266462322003336sup006.docx
- S0266462322003336sup007.docx
